# Supplementary material for: In vitro and in vivo inhibition of the host TRPC4 channel attenuates Zika virus infection
Source: EMBO Mol Med. 2024 Jul 15;16(8):3. doi: 10.1038/s44321-024-00103-4 (PMC11319825; doi:10.1038/s44321-024-00103-4)
Supplement: Supplementary file 3 — Source data Fig. 1 [file 44321_2024_103_MOESM3_ESM.zip]

Archive with 25 entries (17 files):
- Figure 1/1A/
- Figure 1/1A/3 BHK-ctr-1-1000 V EC4 3 R.jpg
- Figure 1/1A/3 BHK-ctr-1-1000 V EC4 3-G.jpg
- Figure 1/1A/3 BHK-ctr-1-1000 V EC4 M.jpg
- Figure 1/1A/BHK-ctr -1-100 V EC4 2G.jpg
- Figure 1/1A/BHK-ctr -1-100 V EC4 2M.jpg
- Figure 1/1A/BHK-ctr -1-100 V EC4 2R.jpg
- Figure 1/1A/BHK-ctr-no V EC4 m.tif
- Figure 1/1A/BHK-ctr-no V EC4 red.tif
- Figure 1/1A/BHK-ctr-no V EC4.tif
- Figure 1/1B/
- Figure 1/1B/correlation between Eprotein and TRPC4.xlsx
- Figure 1/1C/
- Figure 1/1C/WB bands.pptx
- Figure 1/1D/
- Figure 1/1D/Relative gray intensity TRPC4.xlsx
- Figure 1/1D/WB bands.pptx
- Figure 1/1E/
- Figure 1/1E/WB bands.pptx
- Figure 1/1F/
- Figure 1/1F/Relative RNA of TRPC4 and ZIKV.xlsx
- Figure 1/1G/
- Figure 1/1G/Relative RNA.xlsx
- Figure 1/1H/
- Figure 1/1H/WB bands.pptx
