# Supplementary material for: In vitro and in vivo inhibition of the host TRPC4 channel attenuates Zika virus infection
Source: EMBO Mol Med. 2024 Jul 15;16(8):3. doi: 10.1038/s44321-024-00103-4 (PMC11319825; doi:10.1038/s44321-024-00103-4)
Supplement: Supplementary file 3 — Source data Fig. 1 [file 44321_2024_103_MOESM3_ESM.zip › Figure 1/1B/correlation between Eprotein and TRPC4.xlsx]

## Sheet: Sheet1
	Mean F values (TRPC4)	Mean F values (E-protein)
	6.75483	14.402
	26.8414	30.9835
	25.8739	26.5475
	26.1613	47.9504
	5.8275	7.77151
	44.488	81.3611
	53.2176	71.9727
	62.9785	79.9191
