# Supplementary material for: In vitro and in vivo inhibition of the host TRPC4 channel attenuates Zika virus infection
Source: EMBO Mol Med. 2024 Jul 15;16(8):3. doi: 10.1038/s44321-024-00103-4 (PMC11319825; doi:10.1038/s44321-024-00103-4)
Supplement: Supplementary file 3 — Source data Fig. 1 [file 44321_2024_103_MOESM3_ESM.zip › Figure 1/1D/Relative gray intensity TRPC4.xlsx]

## Sheet: Sheet1
	Mock	ZIKV
Relative gray intensity (TRPC4)	1.1	1.5057
	0.95	2.32023
	1.06	1.33721
	0.97	1.38078
	1.08	1.56
	0.92	1.38
