# Supplementary material for: In vitro and in vivo inhibition of the host TRPC4 channel attenuates Zika virus infection
Source: EMBO Mol Med. 2024 Jul 15;16(8):3. doi: 10.1038/s44321-024-00103-4 (PMC11319825; doi:10.1038/s44321-024-00103-4)
Supplement: Supplementary file 3 — Source data Fig. 1 [file 44321_2024_103_MOESM3_ESM.zip › Figure 1/1F/Relative RNA of TRPC4 and ZIKV.xlsx]

## Sheet: Sheet1
						Relative RNA -ZIKV		48 h	72 h				Relative RNA -TRPC4		48 h	72 h
								264.215	1010.65						1.22844	2.27765
								637.062	1394.73						1.51688	3.17365
								325.058	2005.4						1.31707	3.8276
								450.5	1507.7						1.322	3.4523
