# Supplementary material for: In vitro and in vivo inhibition of the host TRPC4 channel attenuates Zika virus infection
Source: EMBO Mol Med. 2024 Jul 15;16(8):3. doi: 10.1038/s44321-024-00103-4 (PMC11319825; doi:10.1038/s44321-024-00103-4)
Supplement: Supplementary file 3 — Source data Fig. 1 [file 44321_2024_103_MOESM3_ESM.zip › Figure 1/1G/Relative RNA.xlsx]

## Sheet: Sheet1
			RNA-TRPC4	RNA-ZIKV
			1	1
			4.35648	800.856
			1.5159	86.451
			1.55191	158.237
			2.18473	236.456
			1.30315	58.5654
