# Supplementary material for: In vitro and in vivo inhibition of the host TRPC4 channel attenuates Zika virus infection
Source: EMBO Mol Med. 2024 Jul 15;16(8):3. doi: 10.1038/s44321-024-00103-4 (PMC11319825; doi:10.1038/s44321-024-00103-4)
Supplement: Supplementary file 4 — Source data Fig. 2 [file 44321_2024_103_MOESM4_ESM.zip]

Archive with 8 entries (4 files):
- Figure 2/2A/
- Figure 2/2A/WB bands.pptx
- Figure 2/2B/
- Figure 2/2B/Relative gray values.xlsx
- Figure 2/2C/
- Figure 2/2C/Ralative gray values.xlsx
- Figure 2/2D/
- Figure 2/2D/Cell survival.xlsx
