# Supplementary material for: In vitro and in vivo inhibition of the host TRPC4 channel attenuates Zika virus infection
Source: EMBO Mol Med. 2024 Jul 15;16(8):3. doi: 10.1038/s44321-024-00103-4 (PMC11319825; doi:10.1038/s44321-024-00103-4)
Supplement: Supplementary file 4 — Source data Fig. 2 [file 44321_2024_103_MOESM4_ESM.zip › Figure 2/2B/Relative gray values.xlsx]

## Sheet: Sheet1
Relative gray values		Control	shRNA	ZIKV	shRNA+ZIKV
		1	0.342635	1.52927	1.1491
		1	0.379338	1.89057	0.697032
		1	0.429687	1.15669	0.976591
		1	0.31	1.78	0.86
