# Supplementary material for: In vitro and in vivo inhibition of the host TRPC4 channel attenuates Zika virus infection
Source: EMBO Mol Med. 2024 Jul 15;16(8):3. doi: 10.1038/s44321-024-00103-4 (PMC11319825; doi:10.1038/s44321-024-00103-4)
Supplement: Supplementary file 4 — Source data Fig. 2 [file 44321_2024_103_MOESM4_ESM.zip › Figure 2/2C/Ralative gray values.xlsx]

## Sheet: Sheet1
Relative gray values		Control	shRNA	ZIKV	shRNA+ZIKV
		0.265417	0.128817	1	0.381291
		0.135712	0.0976396	1	0.823483
		0.00767672	0.00808264	1	0.649252
		0.0333625	0.0293944	1	0.331303
		0.00694442	0.00669493	1	0.650707
