# Supplementary material for: In vitro and in vivo inhibition of the host TRPC4 channel attenuates Zika virus infection
Source: EMBO Mol Med. 2024 Jul 15;16(8):3. doi: 10.1038/s44321-024-00103-4 (PMC11319825; doi:10.1038/s44321-024-00103-4)
Supplement: Supplementary file 4 — Source data Fig. 2 [file 44321_2024_103_MOESM4_ESM.zip › Figure 2/2D/Cell survival.xlsx]

## Sheet: Sheet1
				ZIKV_scRNA	ZIKV_shRNA
		%cell survival		9.30888	31.4733
				8.7465	72.9105
				4.48833	59.5741
				4.61314	76.8477
				13.649	81.4183
				16.9877	76.4215
					75.6067
					71.5533
					76.8908
