# Supplementary material for: In vitro and in vivo inhibition of the host TRPC4 channel attenuates Zika virus infection
Source: EMBO Mol Med. 2024 Jul 15;16(8):3. doi: 10.1038/s44321-024-00103-4 (PMC11319825; doi:10.1038/s44321-024-00103-4)
Supplement: Supplementary file 5 — Source data Fig. 3 [file 44321_2024_103_MOESM5_ESM.zip]

Archive with 29 entries (21 files):
- Figure 3/3A/
- Figure 3/3A/Cell survival.xlsx
- Figure 3/3B/
- Figure 3/3B/Relative ZIKV RNA copies.xlsx
- Figure 3/3C/
- Figure 3/3C/Relative gray values NS1.xlsx
- Figure 3/3C/WB bands.pptx
- Figure 3/3D/
- Figure 3/3D/Relative gray values TRPC4.xlsx
- Figure 3/3D/WB bands.pptx
- Figure 3/3E/
- Figure 3/3E/BHK-ZIKV 7DAY HC070 3 MERGED.tif
- Figure 3/3E/BHK-ZIKV AC1903 3 DAPI.tif
- Figure 3/3E/BHK-ZIKV AC1903 3 Eprotein.tif
- Figure 3/3E/BHK-ZIKV AC1903 3 MERGED.tif
- Figure 3/3E/BHK-ZIKV DMSO 5 DAPI.tif
- Figure 3/3E/BHK-ZIKV DMSO 5 Eprotein.tif
- Figure 3/3E/BHK-ZIKV DMSO 5 MERGED.tif
- Figure 3/3E/BHK-ZIKV HC070 3 DAPI.tif
- Figure 3/3E/BHK-ZIKV HC070 3Eprotein.tif
- Figure 3/3E/BHK-ZIKV mock DAPI.tif
- Figure 3/3E/BHK-ZIKV mock E-protein.tif
- Figure 3/3E/BHK-ZIKV mock MERGED.tif
- Figure 3/3F/
- Figure 3/3F/Relative F.xlsx
- Figure 3/3G/
- Figure 3/3G/ZIKV RNA copies.xlsx
- Figure 3/3H/
- Figure 3/3H/WB bands.pptx
