# Supplementary material for: In vitro and in vivo inhibition of the host TRPC4 channel attenuates Zika virus infection
Source: EMBO Mol Med. 2024 Jul 15;16(8):3. doi: 10.1038/s44321-024-00103-4 (PMC11319825; doi:10.1038/s44321-024-00103-4)
Supplement: Supplementary file 5 — Source data Fig. 3 [file 44321_2024_103_MOESM5_ESM.zip › Figure 3/3A/Cell survival.xlsx]

## Sheet: Sheet1
		uM	100	33.33	11.11	3.7	1.23	0.41	0.14	0.05		uM	100	33.33	11.11	3.7	1.23	0.41	0.14	0.05		uM	100	33.33	11.11	3.7	1.23	0.41	0.14	0.05				uM	100	33.33	11.11	3.7	1.23	0.41	0.14	0.05
	AC1903	Cell survival	0.59	-12.18	-11.55	-13.73	-10.57	-12.29	-12.04	-11.7	NITD008	Cell survival	92.65	87.76	83.6	104.03	61.41	1.46	0.55	1.64	HC-070	Cell survival	85.2727	91.246	106.544	32	12.6431	13.4225	3.59456	8.112			Pyr3	Cell survival	14.03	13.26	22.65	4.27	1	0.34	0.2	0.12
			3.3	-5.26	8.55	-0.76	-7.9	-9.8	-8.53	-4.55			87.6	80.2	70	82	46	10.2	1	2			88.0094	93.9341	74.5681	45.879	12.3622	12.6792	4.5299	7.1071					17.04	70.82	1.56	-0.09	0.7	1.04	0.35	1.2
			-5.87	-0.2	5.27	-6.77	-11.58	-10.78	-7.43	8.02			95.4	75.4	71	92	82	7.8	2	3			91.7578	85.0321	70.1081	30.9207	4.61902	0.539075	-0.912337	-1.69525					16.22	10.7	12.8	0.32	0.08	0.28	1.58	1.77
