# Supplementary material for: In vitro and in vivo inhibition of the host TRPC4 channel attenuates Zika virus infection
Source: EMBO Mol Med. 2024 Jul 15;16(8):3. doi: 10.1038/s44321-024-00103-4 (PMC11319825; doi:10.1038/s44321-024-00103-4)
Supplement: Supplementary file 5 — Source data Fig. 3 [file 44321_2024_103_MOESM5_ESM.zip › Figure 3/3B/Relative ZIKV RNA copies.xlsx]

## Sheet: Sheet1
				BHK	Vero	Huh7	h4	u87	a127
		%ZIKV RNA copies		10.6959	72.0133	105	30.7483	44.49	68.33
				18.5494	70.1549	93	33.3287	23.25	17.062
				13.54	89.98	135.6	43.2	25.4	125.99
								22.6	68.8
								37.47	175.52
								21.3	130.45
								23.63
								29.7
								21.57
