# Supplementary material for: In vitro and in vivo inhibition of the host TRPC4 channel attenuates Zika virus infection
Source: EMBO Mol Med. 2024 Jul 15;16(8):3. doi: 10.1038/s44321-024-00103-4 (PMC11319825; doi:10.1038/s44321-024-00103-4)
Supplement: Supplementary file 5 — Source data Fig. 3 [file 44321_2024_103_MOESM5_ESM.zip › Figure 3/3C/Relative gray values NS1.xlsx]

## Sheet: Sheet1
	Mock	DMSO	HC-070	AC1903
	0.0434834	0.994104	0.30556	1.36755
	0.036194	0.996577	0.249386	1.02926
	0.0460772	1.00153	0.352887	0.915232
	0.073977	1.00266	0.568031	1.29371
