# Supplementary material for: In vitro and in vivo inhibition of the host TRPC4 channel attenuates Zika virus infection
Source: EMBO Mol Med. 2024 Jul 15;16(8):3. doi: 10.1038/s44321-024-00103-4 (PMC11319825; doi:10.1038/s44321-024-00103-4)
Supplement: Supplementary file 5 — Source data Fig. 3 [file 44321_2024_103_MOESM5_ESM.zip › Figure 3/3D/Relative gray values TRPC4.xlsx]

## Sheet: Sheet1
			Cell	HC070+ZIKV	ZIKV
	Relative gray intensity TRPC4		0.291597	0.609011	0.240046
			0.331654	0.654061	0.27386
			0.30256	0.6324	0.24836
