# Supplementary material for: In vitro and in vivo inhibition of the host TRPC4 channel attenuates Zika virus infection
Source: EMBO Mol Med. 2024 Jul 15;16(8):3. doi: 10.1038/s44321-024-00103-4 (PMC11319825; doi:10.1038/s44321-024-00103-4)
Supplement: Supplementary file 5 — Source data Fig. 3 [file 44321_2024_103_MOESM5_ESM.zip › Figure 3/3F/Relative F.xlsx]

## Sheet: Sheet1
	Mock	DMSO	HC-070	AC1903
	0.068136	1.05245	0.168347	1.18528
	0.0816155	0.821689	0.48728	1.48069
	0.068136	1.21796	0.168198	1.50574
		0.907894	0.362136	0.978229
			0.168185	1.02033
				1.30234
				0.925997
