# Supplementary material for: In vitro and in vivo inhibition of the host TRPC4 channel attenuates Zika virus infection
Source: EMBO Mol Med. 2024 Jul 15;16(8):3. doi: 10.1038/s44321-024-00103-4 (PMC11319825; doi:10.1038/s44321-024-00103-4)
Supplement: Supplementary file 5 — Source data Fig. 3 [file 44321_2024_103_MOESM5_ESM.zip › Figure 3/3G/ZIKV RNA copies.xlsx]

## Sheet: Sheet1
			Ralative ZIKV RNA copies				5	2.5	1.25	0.63	0.31	virus
							10.6959	30.7483	53.1568	64.2191	72.0133	100
							18.5494	33.3287	52.1789	62.1817	70.1549	100
							15.2569	31.5249	52.5628	63.245	71.1276	100
