# Supplementary material for: In vitro and in vivo inhibition of the host TRPC4 channel attenuates Zika virus infection
Source: EMBO Mol Med. 2024 Jul 15;16(8):3. doi: 10.1038/s44321-024-00103-4 (PMC11319825; doi:10.1038/s44321-024-00103-4)
Supplement: Supplementary file 6 — Source data Fig. 4 [file 44321_2024_103_MOESM6_ESM.zip]

Archive with 43 entries (31 files):
- Figure 4/4A/
- Figure 4/4B/
- Figure 4/4C/
- Figure 4/4D/
- Figure 4/4E/
- Figure 4/4F/
- Figure 4/4G/
- Figure 4/4H/
- Figure 4/4I and J/
- Figure 4/4K and L/
- Figure 4/4M/
- Figure 4/4B/IF images/
- Figure 4/4A/Cell Viability.xlsx
- Figure 4/4B/Relative F intensity.xlsx
- Figure 4/4B/IF images/BHK-ZIKV 7DAY  HC070 3 D.tif
- Figure 4/4B/IF images/BHK-ZIKV 7DAY  HC070 3 M.tif
- Figure 4/4B/IF images/BHK-ZIKV 7DAY  HC070 3 R.tif
- Figure 4/4B/IF images/BHK-ZIKV 7DAY 4DMSO4 MERGED.tif
- Figure 4/4B/IF images/BHK-ZIKV 7DAY 4DMSO4 R.tif
- Figure 4/4B/IF images/BHK-ZIKV 7DAY 4DMSO4.tif
- Figure 4/4B/IF images/BHK-ZIKV 7DAY EGTA d.tif
- Figure 4/4B/IF images/BHK-ZIKV 7DAY EGTA m.tif
- Figure 4/4B/IF images/BHK-ZIKV 7DAY EGTA R.tif
- Figure 4/4B/IF images/BHK-ZIKV 7DAY KN93 D.tif
- Figure 4/4B/IF images/BHK-ZIKV 7DAY KN93 M.tif
- Figure 4/4B/IF images/BHK-ZIKV 7DAY KN93 R.tif
- Figure 4/4B/IF images/BHK-ZIKV 7DAY MOCK D.tif
- Figure 4/4B/IF images/BHK-ZIKV 7DAY MOCK M.tif
- Figure 4/4B/IF images/BHK-ZIKV 7DAY MOCK R.tif
- Figure 4/4C/WB bands.pptx
- Figure 4/4C/WB NS1.xlsx
- Figure 4/4D/PFU.xlsx
- Figure 4/4E/WB bands.pptx
- Figure 4/4F/WB bands.pptx
- Figure 4/4G/F intensity.xlsx
- Figure 4/4H/pCREB level.xlsx
- Figure 4/4H/WB bands.pptx
- Figure 4/4I and J/Intensity.xlsx
- Figure 4/4I and J/WB bands.pptx
- Figure 4/4K and L/CREB intensity.xlsx
- Figure 4/4K and L/WB bands.pptx
- Figure 4/4M/Left.xlsx
- Figure 4/4M/Right.xlsx
