# Supplementary material for: In vitro and in vivo inhibition of the host TRPC4 channel attenuates Zika virus infection
Source: EMBO Mol Med. 2024 Jul 15;16(8):3. doi: 10.1038/s44321-024-00103-4 (PMC11319825; doi:10.1038/s44321-024-00103-4)
Supplement: Supplementary file 6 — Source data Fig. 4 [file 44321_2024_103_MOESM6_ESM.zip › Figure 4/4A/Cell Viability.xlsx]

## Sheet: Sheet1
		Control	DMSO	HC070	EGTA	KN93
Cell viability		18.31	22.82		41.1	86.09
		19.35	19.54	71.3		107.75
		12.28	16.18	50.52	31.59	97.61
		16.99	18.47	53.82	50	99.38
		17.06		78.8
		14.72	31.15	54.09	36.59	99.86
		16.45	18.03	66.42	32.03	100.8
