# Supplementary material for: In vitro and in vivo inhibition of the host TRPC4 channel attenuates Zika virus infection
Source: EMBO Mol Med. 2024 Jul 15;16(8):3. doi: 10.1038/s44321-024-00103-4 (PMC11319825; doi:10.1038/s44321-024-00103-4)
Supplement: Supplementary file 6 — Source data Fig. 4 [file 44321_2024_103_MOESM6_ESM.zip › Figure 4/4B/Relative F intensity.xlsx]

## Sheet: Sheet1
			DMSO	HC-070	EGTA	KN93
Relative F intensity			0.929784	0.365912	0.45	0.588165
			0.929784	0.243804	0.6	0.261411
			1.00078	0.358916	0.38	0.581391
			1.44281	0.387888	0.59	0.266944
			0.69684	0.230496		0.244789
				0.526519		0.254044
