# Supplementary material for: In vitro and in vivo inhibition of the host TRPC4 channel attenuates Zika virus infection
Source: EMBO Mol Med. 2024 Jul 15;16(8):3. doi: 10.1038/s44321-024-00103-4 (PMC11319825; doi:10.1038/s44321-024-00103-4)
Supplement: Supplementary file 6 — Source data Fig. 4 [file 44321_2024_103_MOESM6_ESM.zip › Figure 4/4C/WB NS1.xlsx]

## Sheet: Sheet1
	ZIKV	ZIKV+HC-070	ZIKV+KN93
	1.05245	0.168347	0.355583
	0.821689	0.48728	0.444208
	1.21796	0.268198	0.451723
	0.907894	0.362136	0.293469
