# Supplementary material for: In vitro and in vivo inhibition of the host TRPC4 channel attenuates Zika virus infection
Source: EMBO Mol Med. 2024 Jul 15;16(8):3. doi: 10.1038/s44321-024-00103-4 (PMC11319825; doi:10.1038/s44321-024-00103-4)
Supplement: Supplementary file 6 — Source data Fig. 4 [file 44321_2024_103_MOESM6_ESM.zip › Figure 4/4D/PFU.xlsx]

## Sheet: Sheet1
			ZIKV	HC070+ZIKV	KN93+ZIKV
		PFU	160000	26000	14000
			600000	24000	20000
			600000	26000	18000
				20000	30000
