# Supplementary material for: In vitro and in vivo inhibition of the host TRPC4 channel attenuates Zika virus infection
Source: EMBO Mol Med. 2024 Jul 15;16(8):3. doi: 10.1038/s44321-024-00103-4 (PMC11319825; doi:10.1038/s44321-024-00103-4)
Supplement: Supplementary file 6 — Source data Fig. 4 [file 44321_2024_103_MOESM6_ESM.zip › Figure 4/4G/F intensity.xlsx]

## Sheet: Sheet1
			MOCK				ZIKV
		Hippocapus	1.26	0.84	1.45	1.35	1.97	1.82	1.28	2.1
		Cortex	1.108	0.885	0.991	0.8952	1.56	1.472	1.608	1.28
