# Supplementary material for: In vitro and in vivo inhibition of the host TRPC4 channel attenuates Zika virus infection
Source: EMBO Mol Med. 2024 Jul 15;16(8):3. doi: 10.1038/s44321-024-00103-4 (PMC11319825; doi:10.1038/s44321-024-00103-4)
Supplement: Supplementary file 6 — Source data Fig. 4 [file 44321_2024_103_MOESM6_ESM.zip › Figure 4/4H/pCREB level.xlsx]

## Sheet: Sheet1
			DMSO	HC-070	KN93	EGTA
pCREB level			1.01167	0.776396	0.811911	0.245812
			0.951542	1.16837	0.841234	0.148298
			1.40359	0.664197	0.741777	0.0106086
			1.83957	1.62141	0.496624	0.592576
			1.19825	1.31253	0.492005	0.538374
