# Supplementary material for: In vitro and in vivo inhibition of the host TRPC4 channel attenuates Zika virus infection
Source: EMBO Mol Med. 2024 Jul 15;16(8):3. doi: 10.1038/s44321-024-00103-4 (PMC11319825; doi:10.1038/s44321-024-00103-4)
Supplement: Supplementary file 6 — Source data Fig. 4 [file 44321_2024_103_MOESM6_ESM.zip › Figure 4/4I and J/Intensity.xlsx]

## Sheet: Sheet1
				siRNA				siRNA
		CaMKII	0.860936	0.512535		NS1	1.07093	0.430409
			1.15183	0.575351			1.102	0.212751
			0.928684	0.612622			0.975342	0.565009
			1.04504	0.340084			1.03404	0.135886
