# Supplementary material for: In vitro and in vivo inhibition of the host TRPC4 channel attenuates Zika virus infection
Source: EMBO Mol Med. 2024 Jul 15;16(8):3. doi: 10.1038/s44321-024-00103-4 (PMC11319825; doi:10.1038/s44321-024-00103-4)
Supplement: Supplementary file 6 — Source data Fig. 4 [file 44321_2024_103_MOESM6_ESM.zip › Figure 4/4K and L/CREB intensity.xlsx]

## Sheet: Sheet1
			siRNA			siRNA
	creb	1.02224	0.388692	NS1	1.11305	0.379315
		1.0269	0.689651		1.02641	0.223496
		0.807581	0.450423		0.701149	0.382558
		1.08048	0.208869		0.786715	0.109307
