# Supplementary material for: In vitro and in vivo inhibition of the host TRPC4 channel attenuates Zika virus infection
Source: EMBO Mol Med. 2024 Jul 15;16(8):3. doi: 10.1038/s44321-024-00103-4 (PMC11319825; doi:10.1038/s44321-024-00103-4)
Supplement: Supplementary file 6 — Source data Fig. 4 [file 44321_2024_103_MOESM6_ESM.zip › Figure 4/4M/Left.xlsx]

## Sheet: Sheet1
	Time s		Fratio
TRPC4-GD	2	B9	1	1.003	1.006	1	1.008	1	10.591	12.533	12.634	12.516	12.383	12.161	11.925	11.669	11.431	11.198	10.957	10.713	10.493	10.28	10.08	9.877	9.658	9.405	9.155	8.9	8.633	8.388	8.11	7.86	7.587	7.307	7.043	6.782	6.526	6.27	6.047	5.817	5.594	5.388	5.18	4.998	4.806	4.652	4.508	4.371	4.245
	4	C9	1	0.98	0.965	0.952	0.951	0.947	5.771	7	6.943	6.845	6.742	6.665	6.583	6.496	6.39	6.276	6.15	6.022	5.885	5.753	5.609	5.459	5.299	5.129	4.963	4.801	4.626	4.461	4.306	4.141	3.984	3.831	3.688	3.545	3.401	3.252	3.107	2.975	2.84	2.72	2.606	2.507	2.413	2.317	2.231	2.149	2.072
	6	C10	1	0.984	0.971	0.968	0.957	0.947	0.966	1.901	1.055	1.043	1.029	1.006	0.988	0.967	0.944	0.925	0.902	0.882	0.865	0.846	0.826	0.806	0.788	0.771	0.754	0.736	0.718	0.699	0.68	0.663	0.645	0.627	0.61	0.593	0.577	0.562	0.548	0.535	0.523	0.51	0.499	0.489	0.478	0.469	0.461	0.453	0.444
	8	D9	1	0.994	0.991	0.984	0.99	0.99	4.646	6.35	6.343	6.283	6.218	6.094	5.985	5.889	5.794	5.699	5.597	5.53	5.423	5.323	5.199	5.071	4.944	4.814	4.704	4.58	4.426	4.264	4.106	3.94	3.785	3.638	3.498	3.367	3.241	3.113	3	2.887	2.785	2.697	2.613	2.542	2.476	2.411	2.351	2.3	2.244
	10	D10	1	0.976	0.976	0.964	0.953	0.948	0.798	1.813	1.636	1.615	1.585	1.557	1.528	1.495	1.461	1.431	1.401	1.37	1.34	1.309	1.28	1.247	1.211	1.168	1.13	1.09	1.051	1.014	0.974	0.938	0.902	0.872	0.839	0.807	0.777	0.75	0.725	0.701	0.679		0.643	0.627	0.612	0.598	0.586	0.573	0.561
	12	B10	1	0.985	0.972	0.959	0.953	0.947	4.061	4.909	5.019	4.983	4.909	4.825	4.734	4.628	4.522	4.409	4.283	4.159	4.032	3.909	3.792	3.657	3.525	3.392	3.258	3.133	3.011	2.892	2.781	2.668	2.566	2.463	2.365	2.273	2.175	2.077	1.985	1.896	1.811	1.729	1.652	1.578	1.513	1.449	1.393	1.342	1.291
	14
	16
	18
	20
	22
	24
	26
	28
	30
	32
	34
	36
	38
	40
	42
	44
	46
	48
	50
	52
	54
	56
	58
	60
	62
	64
	66
	68
	70
	72
	74
	76
	78
	80
	82
	84
	86
	88
	90
	92
	94
	96
	98
	100
	102
	104
	106
	108
	110
	112
	114
	116
	118
	120
	122
	124
[truncated: 151 more columns]

## Sheet: Sheet2
D4	D5	D6	D7	D8	D9	D10	D11	D12							D4	1	1.01	1.011	0.979	0.964	0.956	1.213	1.267	1.297	1.281	1.284	1.273	1.334	1.389	1.438	1.492	1.569	1.542	1.513	1.496	1.504	1.47	1.42	1.363	1.327	1.324	1.331	1.309	1.268	1.227	1.201	1.18	1.178	1.159
1	1	1	1	1	1	1	1	1							D5	1	1.004	1.002	0.97	0.945	0.941	1.004	1.02	1.022	1.018	1.017	1.014	1.011	1.015	1.124	1.191	1.23	1.227	1.208	1.218	1.209	1.186	1.151	1.136	1.104	1.085	1.067	1.06	1.051	1.043	1.04	1.035	1.033	1.024
1.01	1.004	1.005	1.003	1	0.998	1	1.002	1.006							D6	1	1.005	1.009	0.918	0.914	0.923	1.456	1.411	1.359	1.337	1.32	1.299	1.273	1.246	1.207	1.168	1.141	1.119	1.11	1.09	1.064	1.039	1.025	1.019	1.018	1.03	1.017	1.004	1.012	1.006	1.006	1.005	1.011	1.006
1.011	1.002	1.009	1.005	0.999	0.996	1.001	1.005	1.007							D7	1	1.003	1.005	0.954	0.937	0.932	1.092	1.092	1.085	1.079	1.058	1.05	1.044	1.049	1.054	1.055	1.056	1.054	1.049	1.047	1.041	1.035	1.026	1.023	1.022	1.018	1.014	1.016	1.016	1.005	1.007	1.006	1.003	0.999
0.979	0.97	0.918	0.954	0.985	1.033	1.024	1.036	1.171							D8	1	1	0.999	0.985	0.964	0.962	1.152	1.124	1.111	1.114	1.094	1.072	1.061	1.055	1.046	1.04	1.031	1.022	1.025	1.023	1.023	1.023	1.021	1.02	1.023	1.015	1.01	1.005	1.011	1.007	1.005	1.003	0.998	1.002
0.964	0.945	0.914	0.937	0.964	1.009	1.014	1.019	1.209							D9	1	0.998	0.996	1.033	1.009	0.991	1.063	1.06	1.048	1.06	1.07	1.063	1.045	1.039	1.038	1.044	1.053	1.047	1.044	1.049	1.05	1.045	1.041	1.038	1.035	1.03	1.028	1.031	1.028	1.027	1.023	1.026	1.025	1.027
0.956	0.941	0.923	0.932	0.962	0.991	1.013	1.016	1.265							D10	1	1	1.001	1.024	1.014	1.013	1.175	1.256	1.303	1.285	1.243	1.203	1.176	1.154	1.13	1.124	1.098	1.078	1.076	1.071	1.078	1.077	1.071	1.054	1.047	1.045	1.049	1.042	1.048	1.045	1.044	1.047	1.042	1.036
0.975	0.951	1.014	0.945	0.961	0.997	1.021	1.014	1.315							D11	1	1.002	1.005	1.036	1.019	1.016	1.204	1.196	1.19	1.169	1.149	1.139	1.141	1.134	1.134	1.141	1.149	1.14	1.127	1.123	1.113	1.111	1.116	1.117	1.136	1.13	1.106	1.097	1.095	1.087	1.085	1.087	1.088	1.083
1.003	0.96	1.08	0.949	0.977	1.022	1.02	1.039	1.255							D12	1	1.006	1.007	1.171	1.209	1.265	1.279	1.268	1.317	1.353	1.384	1.412	1.361	1.317	1.291	1.279	1.253	1.227	1.205	1.197	1.191	1.183	1.176	1.17	1.16	1.159	1.15	1.148	1.147	1.144	1.14	1.128	1.119	1.107
1.007	0.966	1.228	0.951	0.973	1.069	1.021	1.064	1.207
0.986	0.966	1.358	0.956	0.974	1.061	1.027	1.052	1.164
0.99	0.977	1.469	0.966	0.974	1.076	1.037	1.065	1.272
0.994	0.985	1.506	0.992	1.014	1.108	1.062	1.082	1.349
0.991	0.99	1.426	1.026	1.045	1.098	1.076	1.107	1.386
0.993	0.992	1.426	1.067	1.142	1.084	1.078	1.116	1.363
1.011	0.992	1.403	1.09	1.171	1.088	1.095	1.157	1.331
1.091	0.995	1.419	1.097	1.166	1.074	1.113	1.209	1.287
1.213	1.004	1.456	1.092	1.152	1.063	1.175	1.204	1.279
1.267	1.02	1.411	1.092	1.124	1.06	1.256	1.196	1.268
1.297	1.022	1.359	1.085	1.111	1.048	1.303	1.19	1.317
1.281	1.018	1.337	1.079	1.114	1.06	1.285	1.169	1.353
1.284	1.017	1.32	1.058	1.094	1.07	1.243	1.149	1.384
1.273	1.014	1.299	1.05	1.072	1.063	1.203	1.139	1.412
1.334	1.011	1.273	1.044	1.061	1.045	1.176	1.141	1.361
1.389	1.015	1.246	1.049	1.055	1.039	1.154	1.134	1.317
1.438	1.124	1.207	1.054	1.046	1.038	1.13	1.134	1.291
1.492	1.191	1.168	1.055	1.04	1.044	1.124	1.141	1.279
1.569	1.23	1.141	1.056	1.031	1.053	1.098	1.149	1.253
1.542	1.227	1.119	1.054	1.022	1.047	1.078	1.14	1.227
1.513	1.208	1.11	1.049	1.025	1.044	1.076	1.127	1.205
1.496	1.218	1.09	1.047	1.023	1.049	1.071	1.123	1.197
1.504	1.209	1.064	1.041	1.023	1.05	1.078	1.113	1.191
1.47	1.186	1.039	1.035	1.023	1.045	1.077	1.111	1.183
1.42	1.151	1.025	1.026	1.021	1.041	1.071	1.116	1.176
1.363	1.136	1.019	1.023	1.02	1.038	1.054	1.117	1.17
1.327	1.104	1.018	1.022	1.023	1.035	1.047	1.136	1.16
1.324	1.085	1.03	1.018	1.015	1.03	1.045	1.13	1.159
1.331	1.067	1.017	1.014	1.01	1.028	1.049	1.106	1.15
1.309	1.06	1.004	1.016	1.005	1.031	1.042	1.097	1.148
1.268	1.051	1.012	1.016	1.011	1.028	1.048	1.095	1.147
1.227	1.043	1.006	1.005	1.007	1.027	1.045	1.087	1.144
1.201	1.04	1.006	1.007	1.005	1.023	1.044	1.085	1.14
1.18	1.035	1.005	1.006	1.003	1.026	1.047	1.087	1.128
1.178	1.033	1.011	1.003	0.998	1.025	1.042	1.088	1.119
1.159	1.024	1.006	0.999	1.002	1.027	1.036	1.083	1.107
1.134	1.021	1.002	0.999	1.006	1.034	1.033	1.089	1.102
1.118	1.02	1.009	0.999	0.997	1.049	1.029	1.087	1.092
1.098	1.019	1.002	0.999	0.995	1.058	1.026	1.083	1.087
1.086	1.013	1.004	0.991	0.996	1.055	1.025	1.079	1.085
1.087	1.011	1.014	0.992	0.992	1.056	1.025	1.073	1.074
1.082	1.009	1.003	0.99	0.996	1.057	1.027	1.07	1.073
1.079	1.005	0.997	0.987	0.99	1.044	1.029	1.068	1.072
1.089	1.005	0.99	0.983	0.996	1.044	1.032	1.07	1.061
1.107	0.996	0.98	0.982	1.019	1.035	1.021	1.066	1.069
1.159	0.993	0.962	0.98	1.018	1.028	1.021	1.073	1.058
1.144	0.985	0.957	0.984	1.017	1.026	1.018	1.074	1.054
1.112	0.987	0.946	0.982	1.022	1.018	1.018	1.064	1.055
1.077	0.981	0.942	0.986	1.019	1.014	1.013	1.063	1.047
1.052	0.975	0.94	0.981	1.006	1.013	1.011	1.059	1.05
1.038	0.983	0.937	0.983	1	1.007	1.014	1.057	1.05
1.025	0.979	0.934	0.981	0.987	1.006	1.011	1.059	1.044
1.021	0.973	0.935	0.982	0.979	1.002	1.014	1.061	1.043
1.019	0.974	0.935	0.982	0.977	1.003	1.005	1.057	1.035
1.017	0.973	0.935	0.977	0.975	0.997	1.005	1.053	1.034
1.019	0.97	0.93	0.978	0.971	0.997	1.002	1.057	1.033
1.02	0.969	0.929	0.969	0.975	0.993	1.002	1.048	1.034
1.015	0.971	0.93	0.97	0.972	0.996	1.005	1.049	1.032
1.016	0.966	0.925	0.972	0.967	0.991	1.01	1.047	1.024
1.116	0.962	0.92	0.964	0.967	0.991	1.013	1.043	1.025
1.128	0.963	0.92	0.964	0.965	0.989	1.003	1.035	1.024
1.122	0.964	0.913	0.968	0.964	0.991	1.003	1.034	1.026
1.103	0.958	0.914	0.967	0.966	0.986	1.006	1.039	1.028
1.084	0.959	0.909	0.965	0.962	0.984	0.996	1.034	1.028
1.064	0.96	0.911	0.957	0.961	0.981	0.992	1.033	1.021
1.048	0.956	0.909	0.961	0.964	0.983	0.991	1.029	1.027
1.03	0.956	0.909	0.954	0.957	0.981	0.991	1.025	1.027
1.04	0.957	0.904	0.95	0.956	0.982	0.984	1.023	1.026
1.034	0.951	0.902	0.951	0.952	0.981	0.989	1.02	1.023
1.027	0.948	0.905	0.943	0.957	0.995	0.98	1.017	1.029
1.01	0.949	0.899	0.961	0.956	0.995	0.985	1.021	1.028
[truncated: 35 more columns]
