# Supplementary material for: In vitro and in vivo inhibition of the host TRPC4 channel attenuates Zika virus infection
Source: EMBO Mol Med. 2024 Jul 15;16(8):3. doi: 10.1038/s44321-024-00103-4 (PMC11319825; doi:10.1038/s44321-024-00103-4)
Supplement: Supplementary file 6 — Source data Fig. 4 [file 44321_2024_103_MOESM6_ESM.zip › Figure 4/4M/Right.xlsx]

## Sheet: Sheet1
		TRPC4	TRPC4_NS3
F ratio		12.634	17.818
		6.943	20.899
		1.055	20.198
		6.343	15.126
		1.636	12.747
		5.019	10.604
			21.261
			8.143
			8.968
			8.33
			6.205
			9.133
