# Supplementary material for: In vitro and in vivo inhibition of the host TRPC4 channel attenuates Zika virus infection
Source: EMBO Mol Med. 2024 Jul 15;16(8):3. doi: 10.1038/s44321-024-00103-4 (PMC11319825; doi:10.1038/s44321-024-00103-4)
Supplement: Supplementary file 7 — Source data Fig. 5 [file 44321_2024_103_MOESM7_ESM.zip]

Archive with 25 entries (21 files):
- Figure 5/5B/
- Figure 5/5B/Relative RNA Copies.xlsx
- Figure 5/5C/
- Figure 5/5C/PFU.xlsx
- Figure 5/5D/
- Figure 5/5D/5D.xlsx
- Figure 5/5D/Mock-DDX3X.tif
- Figure 5/5D/Mock-E protein.tif
- Figure 5/5D/Mock-hoechst.tif
- Figure 5/5D/Mock-merge.tif
- Figure 5/5D/ZIKV+EGTA-DDX3X.jpg
- Figure 5/5D/ZIKV+EGTA-E protein.jpg
- Figure 5/5D/ZIKV+EGTA-hoechst.jpg
- Figure 5/5D/ZIKV+EGTA-merge.jpg
- Figure 5/5D/ZIKV+HC-070-DDX3X.jpg
- Figure 5/5D/ZIKV+HC-070-E protein.jpg
- Figure 5/5D/ZIKV+HC-070-hoechst.jpg
- Figure 5/5D/ZIKV+HC-070-merge.jpg
- Figure 5/5D/ZIKV-DDX3X.jpg
- Figure 5/5D/ZIKV-E protein.jpg
- Figure 5/5D/ZIKV-hochest.jpg
- Figure 5/5D/ZIKV-merge.jpg
- Figure 5/5E/
- Figure 5/5E/DDX3D to LaminAC.xlsx
- Figure 5/5E/WB bands.pptx
