# Supplementary material for: In vitro and in vivo inhibition of the host TRPC4 channel attenuates Zika virus infection
Source: EMBO Mol Med. 2024 Jul 15;16(8):3. doi: 10.1038/s44321-024-00103-4 (PMC11319825; doi:10.1038/s44321-024-00103-4)
Supplement: Supplementary file 7 — Source data Fig. 5 [file 44321_2024_103_MOESM7_ESM.zip › Figure 5/5B/Relative RNA Copies.xlsx]

## Sheet: Sheet1
	HC070				NITD008
virus	100	89.49	100	96.67	100	99.79	100	94.82
Ⅰ	95.41	75.68	92.51	94.09	81.12	78.93	100.02	99.79
Ⅱ	85.88	56.19	69.59	62.68	69.72	97.52	83.44	86.23
Ⅲ	2.27	1.98	13.6	24.06	1.19	1.23	1.46	1.5
Ⅳ	4.36	4.15	39.27	49.63	0.98	1.13	1.11	1.16
Ⅴ	66.38	67.81			1.57	1.39
