# Supplementary material for: In vitro and in vivo inhibition of the host TRPC4 channel attenuates Zika virus infection
Source: EMBO Mol Med. 2024 Jul 15;16(8):3. doi: 10.1038/s44321-024-00103-4 (PMC11319825; doi:10.1038/s44321-024-00103-4)
Supplement: Supplementary file 7 — Source data Fig. 5 [file 44321_2024_103_MOESM7_ESM.zip › Figure 5/5C/PFU.xlsx]

## Sheet: Sheet1
37 ℃	HC070		KN93								25 ℃	HC070		KN93									4 ℃	HC070		KN93
	5	2.5	10	5	EGCG	MOCK						5	2.5	10	5	EGCG	MOCK							5	2.5	10	5	EGCG	MOCK
	12400	13200	14000	12400	4000	12800						10400	12000	11200	9200	2400	13600							10800	14000	15200	14000	12800	12800
	12800	12000	10400	11200	2000	11200						10000	12400	12400	10400	1600	13200							11600	12800	16000	12800	12400	12400
	12540	12600	12200	11800	2600	13000						10540	12600	11200	10800	1800	13000							11540	12500	14200	13800	12600	13100
