# Supplementary material for: In vitro and in vivo inhibition of the host TRPC4 channel attenuates Zika virus infection
Source: EMBO Mol Med. 2024 Jul 15;16(8):3. doi: 10.1038/s44321-024-00103-4 (PMC11319825; doi:10.1038/s44321-024-00103-4)
Supplement: Supplementary file 7 — Source data Fig. 5 [file 44321_2024_103_MOESM7_ESM.zip › Figure 5/5D/5D.xlsx]

## Sheet: E-protein
Mock	HC070	EGTA
77.5818	15.1512	49.6731
106.849	26.6787	51.5583
115.57	13.3472	38.4724

## Sheet: DDX3X N-P
Mock	HC070	EGTA
0.995513	0.537471	0.493952
1.17051	0.286221	0.795241
0.902334	0.36759	0.446656
