# Supplementary material for: In vitro and in vivo inhibition of the host TRPC4 channel attenuates Zika virus infection
Source: EMBO Mol Med. 2024 Jul 15;16(8):3. doi: 10.1038/s44321-024-00103-4 (PMC11319825; doi:10.1038/s44321-024-00103-4)
Supplement: Supplementary file 7 — Source data Fig. 5 [file 44321_2024_103_MOESM7_ESM.zip › Figure 5/5E/DDX3D to LaminAC.xlsx]

## Sheet: Sheet1
	Control	TRPC4
	0.713345	0.964413
	0.680735	1.894
	0.60728	1.13417
