# Supplementary material for: In vitro and in vivo inhibition of the host TRPC4 channel attenuates Zika virus infection
Source: EMBO Mol Med. 2024 Jul 15;16(8):3. doi: 10.1038/s44321-024-00103-4 (PMC11319825; doi:10.1038/s44321-024-00103-4)
Supplement: Supplementary file 8 — Source data Fig. 6 [file 44321_2024_103_MOESM8_ESM.zip]

Archive with 6 entries (3 files):
- Figure 6/6B/
- Figure 6/6B/Nano-glo luciferase.xls
- Figure 6/6C/
- Figure 6/6C/ZIKV RNA in organoids.xls
- Figure 6/6D/
- Figure 6/6D/ZIKV RNA in supernatant.xls
