# Supplementary material for: In vitro and in vivo inhibition of the host TRPC4 channel attenuates Zika virus infection
Source: EMBO Mol Med. 2024 Jul 15;16(8):3. doi: 10.1038/s44321-024-00103-4 (PMC11319825; doi:10.1038/s44321-024-00103-4)
Supplement: Supplementary file 8 — Source data Fig. 6 [file 44321_2024_103_MOESM8_ESM.zip › Figure 6/6B/Nano-glo luciferase.xls]

## Sheet: Sheet1
MOCK	ZIKV	ZIKV+KN93	ZIKV+HC-0070
774	1087	2302	1309
299	6650	226	197
77	4734	3400	395
208	4158	1913	586
887	17071	137	150
351	1911	430	1253
