# Supplementary material for: In vitro and in vivo inhibition of the host TRPC4 channel attenuates Zika virus infection
Source: EMBO Mol Med. 2024 Jul 15;16(8):3. doi: 10.1038/s44321-024-00103-4 (PMC11319825; doi:10.1038/s44321-024-00103-4)
Supplement: Supplementary file 8 — Source data Fig. 6 [file 44321_2024_103_MOESM8_ESM.zip › Figure 6/6C/ZIKV RNA in organoids.xls]

## Sheet: Sheet1
	ZIKV	ZIKV+KN93	ZIKV+HC-0070
	461261	151855	19852
	269908	33950	57342
	225107	17292	20092
	1.73657e+06	406130	64697
	479702	113360	143300
	492331	19031	19758
