# Supplementary material for: In vitro and in vivo inhibition of the host TRPC4 channel attenuates Zika virus infection
Source: EMBO Mol Med. 2024 Jul 15;16(8):3. doi: 10.1038/s44321-024-00103-4 (PMC11319825; doi:10.1038/s44321-024-00103-4)
Supplement: Supplementary file 8 — Source data Fig. 6 [file 44321_2024_103_MOESM8_ESM.zip › Figure 6/6D/ZIKV RNA in supernatant.xls]

## Sheet: Sheet1
	ZIKV	ZIKV+KN93	ZIKV+HC-0070
	15367.5	8943.01	3937.64
	59047.3	4120.34	5304.97
	17827.1	4258.45	2979.11
	11238.4	5591.33	3373.89
	13287.9	6252.3	4020.54
	60356.7	5364.92	3352.66
