# Supplementary material for: In vitro and in vivo inhibition of the host TRPC4 channel attenuates Zika virus infection
Source: EMBO Mol Med. 2024 Jul 15;16(8):3. doi: 10.1038/s44321-024-00103-4 (PMC11319825; doi:10.1038/s44321-024-00103-4)
Supplement: Supplementary file 9 — Source data Fig. 7 [file 44321_2024_103_MOESM9_ESM.zip]

Archive with 12 entries (6 files):
- Figure 7/7A/
- Figure 7/7A/Animal body weight.xls
- Figure 7/7B/
- Figure 7/7B/Animal Survival.xlsx
- Figure 7/7C/
- Figure 7/7C/ZIKV RNA copies.xls
- Figure 7/7D/
- Figure 7/7D/Grasping Reflex.xlsx
- Figure 7/7E/
- Figure 7/7E/HLS.xlsx
- Figure 7/7F/
- Figure 7/7F/Racine Scores.xls
