# Supplementary material for: In vitro and in vivo inhibition of the host TRPC4 channel attenuates Zika virus infection
Source: EMBO Mol Med. 2024 Jul 15;16(8):3. doi: 10.1038/s44321-024-00103-4 (PMC11319825; doi:10.1038/s44321-024-00103-4)
Supplement: Supplementary file 9 — Source data Fig. 7 [file 44321_2024_103_MOESM9_ESM.zip › Figure 7/7A/Animal body weight.xls]

## Sheet: Sheet1
	Days	Body Weight (g)																												Days	Body Weight (g)
control	0	1.979	2.74	3.09	3.95	4.74	5.54	5.97	7.44	7.26	7.99	7.45	5.61	5.05	4.49	5.9	5.48	4.41											HC-070 0.3mg/kg	0	1.72	2.2	2.72	3.75	4.08	4.95	5.96	7.38	7.01	7.17	7.2	6.08	5.915	5.75	5.33	5.69	5.6	6.165	6.73
	1	1.96	2.54	3.25	4.06	4.69	5.38	6.58	6.67	6.89	6.75	6.17	6.99	5.7745	4.559	5.77	5.49	4.43												1	1.57	2.02	2.83	3.18	4.07	4.56	5.61	6.03	6.89	7.21	7.18	7.02	6.815	6.61	5.54	6.1	6.01	5.965	5.92
	2	1.843	2.56	3.36	3.88	4.48	4.91	6.18	6.94	7.14	7.75	6.2	5.36	5.895	6.43	4.43														2	1.69	1.84	3.09	3.34	3.72	4.53	6.04	6.79	7.14	7.75	7.4	6.39	6.39	6.39	6.27	6.51	5.92	5.95	5.98
	3	1.979	2.46	3.28	3.85	4.74	5.19	5.9	6.68	6.62	6.67	7.18	7.15	6.085	5.02															3	1.82	2.07	2.59	3.4	4.11	4.76	6.11	6.27	6.62	7.64	6.9	7.42	7	6.58	6.28	5.54	6.65	6.11	5.57
	4	1.886	2.44	3.07	3.88	4.78	5.21	6.2	6.72	6.95	6.39	6.36	5.55	5.955	6.36															4	1.7	2.38	2.76	3.04	3.96	4.51	5.81	6.37	6.95	7.44	7.32	6.32	5.865	5.41	6.03	6.03	5.24	5.81	6.38
	5	2.097	2.6	3.31	3.62	5.05	4.98	5.9	6.87	6.9	7.57	5.88	5.98	5.19	4.4															5	1.97	2.05	2.47	3.33	4.22	4.84	5.86	6.4	6.9	6.67	6.43	6.11	5.925	5.74	4.68	5.09	3.88	5.4	5.1
	6	1.994	2.41	3.02	3.74	4.76	5.22	6.27	7.13	6.41	6.57	5.93	5.45	2.725																6	1.81	2.16	2.78	3.31	4.53	5.16	5.46	5.82	6.41	7.05	6.56	7	6.135	5.27	6.31	4.37	5.8	5.73	5.82
	7	2.001	2.37	3.26	3.77	4.56	5.36	6.03	6.62	6.71	6.6																			7	1.816	2.16	2.75	3.44	3.82	4.84	5.3	6.18	6.71	7.31	6.89	6.46	6.42	6.38	5.61	4.38	5.64
	8	1.567	2.51	3.24	3.74	4.49	5.08	6.32	6.64	6.6																				8	1.711	2.18	2.87	3.56	4.19	5.29	5.57	5.98	6.6	7.3	6.85	7.33	6.925	6.52	4.93	5.82
	9	2.028	2.32	3.36	3.85	4.84	5.18	6.51	6.92	7.17																				9	1.586	2.12	2.68	3.32	4.31	4.86	5.98	6.44	7.17
	10	1.92	2.2	2.48	2.88	3.76	3.7	4.71	5.66	6.56	6.64	6.4	5.82	6.05	5.25	4.68														10		2.13	2.24	2.91	3.11	3.8	4.5	4.85	5.41	6.94	6.6	5.77	6.75	7.3	6.05	6.68	7.16	5.71	6.71
	11	1.72	2.27	2.46	3.13	3.69	3.82	5.16	5.79	6.56	6.87	5.21	6.97	5.62	4.83															11		1.77	1.92	2.7	3.15	3.61	4.36	5.37	5.84	6.03	6.1	6.68	6.9	6.42	5.42	5.77	4.96	6.86	5.67
	12	1.83	2.16	2.75	2.74	3.55	4.3	5	5.71	6.46	6.6	7.4	6.45	5.24	4.4															12		2.07	2.41	2.56	2.99	3.5	4.76	5.2	6.14	6.36	7.03	7.37	6.36	7.5	7.55	4.94	5.27	7.72	5.45
	13	1.67	1.89	2.67	2.88	3.38	4.15	5.03	5.65	6.28	7.56	6.96	4.66																	13		2.01	2.3	2.8	3.27	3.89	4.57	5.05	5.85	6.88	6.73	6.76	6.96	6.63	6.78	6	6.84	6.12	4.71
	14	1.84	2.21	2.44	3.16	3.19	3.63	4.68	4.97	6.43	5.09	5.66																		14		1.76	2.29	2.54	3.07	3.77	4.4	4.96	6.11	6.59	6.75	6.73	7.42	6.87	7.21	7.27	6.54
	15	1.86	2.07	2.43	2.95	3.52	4.37	4.28	5.19	5.7	6.39	6.35																		15		2	2.29	2.54	3.15	4.03	4.9	5.34	5.67	7.08	7	6.57	6.52	5.63	6.61	4.78
	16	1.69	2.33	2.67	2.68	3.69	4.15	5.05	5.91	6.23	7.12	5.4																		16		2.14	2.25	2.47	2.56	3.71	4.21	5.17	6.44	6.37	7.61	7.13	6.91	6.16	5.56
	17	1.7	2.06	2.59	3.12	3.05	3.94	5.23	5.26	5.89	5.75	4.72																		17		1.97	2.33	2.26	3.1	2.92	3.21	5.06	6.01	6.54	6.5	6.82	5.5	5.46
	18	1.7	2.1	2.37	3.3	3.62	4.43	4.78	4.88	5.46	6.06																			18
	19	1.88	2.27	2.77	3.04	3.39	4.3	4.6	5.41	6	6.73																			19
	20	1.81	1.99	2.52	3.1	3.71	3.94	4.34	5.34	5.36	5.49																			20
	21																													21
	22																													22
	23																													23
[truncated: 56 more columns]
