# Supplementary material for: In vitro and in vivo inhibition of the host TRPC4 channel attenuates Zika virus infection
Source: EMBO Mol Med. 2024 Jul 15;16(8):3. doi: 10.1038/s44321-024-00103-4 (PMC11319825; doi:10.1038/s44321-024-00103-4)
Supplement: Supplementary file 9 — Source data Fig. 7 [file 44321_2024_103_MOESM9_ESM.zip › Figure 7/7B/Animal Survival.xlsx]

## Sheet: Sheet1
	HC-070 1mg/kg	Ctrl-Mcok	HC-070 0.3mg/kg	KN-93 3mg/kg
0	11	11	10	12
10		11		12
11		8		11
12		4
13			10	10
14		3	9	9
15		1	8
16			7
21	11		6	6
