# Supplementary material for: In vitro and in vivo inhibition of the host TRPC4 channel attenuates Zika virus infection
Source: EMBO Mol Med. 2024 Jul 15;16(8):3. doi: 10.1038/s44321-024-00103-4 (PMC11319825; doi:10.1038/s44321-024-00103-4)
Supplement: Supplementary file 9 — Source data Fig. 7 [file 44321_2024_103_MOESM9_ESM.zip › Figure 7/7C/ZIKV RNA copies.xls]

## Sheet: Sheet1
Ctrl	HC-070	KN-93
2105349	14230.5	9310.03
2.81948e+06	1482.03	5411.16
1.7768e+06	16904.5	17398
2.42972e+06	15101.7	23804.2
813431	5690.49	6775.21
3.22745e+06	27606.9
1061428	4128.6
