# Supplementary material for: In vitro and in vivo inhibition of the host TRPC4 channel attenuates Zika virus infection
Source: EMBO Mol Med. 2024 Jul 15;16(8):3. doi: 10.1038/s44321-024-00103-4 (PMC11319825; doi:10.1038/s44321-024-00103-4)
Supplement: Supplementary file 9 — Source data Fig. 7 [file 44321_2024_103_MOESM9_ESM.zip › Figure 7/7D/Grasping Reflex.xlsx]

## Sheet: Sheet1
		Control	HC070 0.3	HC070 1	KN-93
	Grasping Reflex	1	2		1
		1	2		1
		2	1		2
		2	2		2
		1	2		1
		1	1		1
		1	1		1
		2	1		2
		2	0		2
		1	0		1
		2			2
		2	2	2	1
		1	2	2	2
		2	2	2	2
		2	2	2	1
		2	2	2	1
		2	2	2	2
		2	2	2	2
		2	2	2	1
		2	2	2	1
		2	2	2	2
		2	2	2	2
					2
