# Supplementary material for: In vitro and in vivo inhibition of the host TRPC4 channel attenuates Zika virus infection
Source: EMBO Mol Med. 2024 Jul 15;16(8):3. doi: 10.1038/s44321-024-00103-4 (PMC11319825; doi:10.1038/s44321-024-00103-4)
Supplement: Supplementary file 9 — Source data Fig. 7 [file 44321_2024_103_MOESM9_ESM.zip › Figure 7/7E/HLS.xlsx]

## Sheet: Sheet1
		Control	HC070 0.3	HC070 1	KN-93
	Latency to fall	4	7	2	10
		2	8	12	16
		2	5	8	8
		4	7	1	3
		2	6	1	3
		2	9	2	4
		1	13	12	2
		1	8	1	1
		3	9	7	7
		4	2	4	1
		8	12	3	2
		5	8		1
		8	6		1
		3	7		1
		4	2		17
		10	2		1
		4	1		1
			1
			2
