# Supplementary material for: In vitro and in vivo inhibition of the host TRPC4 channel attenuates Zika virus infection
Source: EMBO Mol Med. 2024 Jul 15;16(8):3. doi: 10.1038/s44321-024-00103-4 (PMC11319825; doi:10.1038/s44321-024-00103-4)
Supplement: Supplementary file 9 — Source data Fig. 7 [file 44321_2024_103_MOESM9_ESM.zip › Figure 7/7F/Racine Scores.xls]

## Sheet: Sheet1
							Control	HC070 0.3	HC070 1	KN-93			Control	HC070 0.3	HC070 1	KN-93			Control	HC070 0.3	HC070 1	KN-93
				Racine Score		9dpi	6	6	1	6		15dpi	6	6	2	6		18dpi	6	6	1	6
							6	4	1	5			6	5	3	6			6	6	2	6
							5	4	1	4			6	4	2	6			6	6	1	6
							5	4	0	4			6	4	2	6			6	3	1	6
							5	4	0	4			6	4	1	4			6	3	1	6
							4	3	0	3			6	4	3	3			6	4	0	6
							4	3	0	0			6	0	2	4			6	0	0	4
							4	0	0	0			6	0	4	5			6	0	0	4
							3	0	0	0			3	0	4	0			6	0	0	0
							4	0	0	0			4	0	3	0			6	0	1	0
							1	1	0	0			4	6		0			6	6	0	0
							0	0		1			5	6		6			6	6		6
							2	0		1			3	3		6			6	6		6
							1	0		0			6	4		6			6	6		6
							1	0		0			6	3		3			6	2		6
							0	2		2			6	3		3			6	2		0
							1	1		0			6	2		4			6	2		0
							0	0		1			6	4		5			6	1		4
							3	0		0			6	3		3			6	0		2
							1	0		0			6	3		3			6	1		2
							0			0			6			2			6			1
										1						4						6
										0						3						6
